# Supplementary material for: Structure- and context-based analysis of the GxGYxYP family reveals a new putative class of Glycoside Hydrolase
Source: BMC Bioinformatics. 2014 Jun 17;15:196. doi: 10.1186/1471-2105-15-196 (PMC4071793; doi:10.1186/1471-2105-15-196)
Supplement: Additional file 2: Figure S1 — Sequence alignment of selected GxGYxYP family proteins. Identical residues are shown on a red background, conserved residues are shown in red in open boxes. The secondary structure is shown above the alignment. The alignment was displayed using ESPript [82]. [file 1471-2105-15-196-S2.zip]

Archive with 1 entries (1 files):
- 1619966188124529_add2.ps
